# Supplementary material for: Analysis of Microbial Communities and Microbial Preservation of the Qilin Screen Wall and Text Brick Wall in the Jinshanling Great Wall
Source: Microorganisms. 2026 May 8;14(5):1056. doi: 10.3390/microorganisms14051056 (PMC13210244; doi:10.3390/microorganisms14051056)
Supplement: Supplementary file 1 [file microorganisms-14-01056-s001.zip › Table S1.xlsx]

## Sheet: Sheet1
The percentage of the top ten eukaryotic taxa by relative abundance at each taxonomic level
	The phylum level
Taxonomy	Ascomycota	unidentified_Chloroplastida	Phragmoplastophyta	Rotifera	Arthropoda	Basidiomycota	Klebsormidiophyceae	Chytridiomycota	Dinoflagellata	Cercozoa	Others
C1	0.944152	0.0508807	0.00308937	0	0.000751007	0.0010241	0.00010241	0	0	0	2.22045e-16
C2	0.597767	0.290589	0.101113	0.00197993	0.00450604	0	0.000460845	0.00040964	0	0	0.00317471
C3	0.93328	0.064177	0.000494982	0	0	0.000256025	0.000477914	0.000136547	0	0	0.00117772
C4	0.469345	0.396412	0.00194579	0.093159	0.0350072	0.00100703	0.000221888	0.00020482	0.000358435	0	0.00233836
C5	0.682136	0.317676	0	0	0.000170683	1.70683e-05	0	0	0	0	0
C6	0.362122	0.636905	0	0	0.000119478	0.00040964	0.000187752	8.53417e-05	0	0	0.000170683
C7	0.522547	0.404298	5.1205e-05	0.0691439	0	0.000153615	0	6.82734e-05	5.1205e-05	0.000273093	0.00341367
	The class level
Taxonomy	Lecanoromycetes	Trebouxiophyceae	Eurotiomycetes	Dothideomycetes	Embryophyta	Bdelloidea	Arachnida	Sordariomycetes	Tremellomycetes	unidentified_Klebsormidiophyceae	Others
C1	0.771182	0.050693	0.120315	0.0112992	0.00308937	0	0.000751007	0.000170683	0.0010241	0.00010241	0.0413737
C2	0.048952	0.289838	0.349935	0.11487	0.101113	0.00197993	0.00450604	0.00184338	0	0.000460845	0.0865024
C3	0.626323	0.0596539	0.142555	0.064689	0.000494982	0	0	0.00595685	0	0.000477914	0.0998498
C4	0.000802212	0.396207	0.177135	0.077917	0.00194579	0.093159	0.0350072	0.00809039	0	0.000221888	0.209514
C5	0.646924	0.317676	0.0129378	0.0181607	0	0	0.000170683	0.000494982	1.70683e-05	0	0.00361849
C6	0.307179	0.636905	0.0250905	0.00588858	0	0	0	0.00361849	0.00040964	0.000187752	0.020721
C7	0.00030723	0.404298	0.122687	0.0287943	5.1205e-05	0.0691439	0	0.000494982	0	0	0.374223
	The order level
Taxonomy	Lecanorales	Verrucariales	Chaetothyriales	Adinetida	Capnodiales	Pleosporales	unidentified_Arachnida	Microthamniales	Chlorellales	Trebouxiales	Others
C1	0.754591	0.000170683	0.120076	0	0.00240664	0.000597392	0.000751007	0.0327883	0	0.0138936	0.0747252
C2	0.0465795	0.273315	0.0766198	0.00197993	0.091913	0.0100362	0.00450604	0.00266266	0.0275312	0.00061446	0.464242
C3	0.101898	0.0828156	0.0592101	0	0.0088414	0.00361849	0	0.000631529	0.00040964	0.000443777	0.742131
C4	0	0.00320885	0.173244	0.093159	0.0043695	0.0519219	0.0350072	0	8.53417e-05	0.000273093	0.638731
C5	0.000324298	0.00643476	0.00645183	0	0.0010241	0.00791971	0.000170683	0	0	0	0.977675
C6	0.306667	0	0.0250393	0	0.000494982	0.00092169	0	0.00092169	0.00010241	0.000529119	0.665324
C7	0.00030723	0.00411347	0.118523	0.0691439	0.00114358	0.0231105	0	0	0	0.00071687	0.782942
	The family level
Taxonomy	Ramalinaceae	Verrucariaceae	unidentified_Arachnida	unidentified_Microthamniales	unidentified_Chlorellales	Herpotrichiellaceae	unidentified_Trebouxiales	Trichomeriaceae	Cyphellophoraceae	unidentified_Chaetothyriales	Others
C1	0	0.000170683	0.000751007	0.0327883	0	0.00322592	0.0138936	0.00119478	0	0	0.947976
C2	0.0420223	0.273315	0.00450604	0.00266266	0.0275312	0.0141326	0.00061446	0.00919984	0.00462552	0.00790264	0.613487
C3	8.53417e-05	0.0828156	0	0.000631529	0.00040964	0.0217792	0.000443777	0.00964361	0.00998498	0	0.874206
C4	0	0.00320885	0.0350072	0	8.53417e-05	0.0115553	0.000273093	0.0121527	0.00571789	0.000375504	0.931624
C5	0	0.00643476	0.000170683	0	0	0.000580324	0	0.00331126	0.000256025	0	0.989247
C6	0.306667	0	0	0.00092169	0.00010241	0.0087902	0.000529119	0.00081928	0.00010241	0	0.682068
C7	0	0.00411347	0	0	0	0.0156175	0.00071687	0.00595685	0.0020482	0	0.971547
	The genus level
Taxonomy	Endocarpon	Bacidina	unidentified_Arachnida	Elliptochloris	Trebouxia	Cyphellophora	Knufia	unidentified_Chaetothyriales	unidentified_Trebouxiophyceae	unidentified_Didymosphaeriaceae	Others
C1	0.000170683	0	0.000751007	0.0327883	0.0138936	0	0	0	3.41367e-05	0	0.952362
C2	0.182973	0.0420223	0.00450604	0.00261146	0.00030723	0.00462552	0.00547894	0.00790264	0	0.000290162	0.749283
C3	0.0357752	8.53417e-05	0	0.000631529	0.000358435	0.00998498	0.00698095	0	0.00483034	0.000273093	0.94108
C4	0.00221888	0	0.0350072	0	0	0.00571789	0.00844883	0.000375504	0	0.00197993	0.946252
C5	0.000341367	0	0.000170683	0	0	0.000256025	0.00201406	0	0	0	0.997218
C6	0	0	0	0.000836349	0.00030723	0.00010241	0.000563255	0	0	0	0.998191
C7	0	0	0	0	0	0.0020482	0.00230423	0	0	0.000836349	0.994811
