# Supplementary material for: Analysis of Microbial Communities and Microbial Preservation of the Qilin Screen Wall and Text Brick Wall in the Jinshanling Great Wall
Source: Microorganisms. 2026 May 8;14(5):1056. doi: 10.3390/microorganisms14051056 (PMC13210244; doi:10.3390/microorganisms14051056)
Supplement: Supplementary file 1 [file microorganisms-14-01056-s001.zip › Table S2.xlsx]

## Sheet: Sheet1
The percentage of the top ten prokaryotic taxa by relative abundance at each taxonomic level
	The phylum level
Taxonomy	Proteobacteria	Actinobacteriota	Chloroflexi	Planctomycetota	Gemmatimonadota	Deinococcota	Acidobacteriota	Bacteroidota	Cyanobacteria	Abditibacteriota	Others
C1	0.442552	0.133268	0.00588813	0.172954	0.149362	0.000274779	0.072738	0.00306183	0.00400393	3.92542e-05	0.0158587
C2	0.259117	0.433523	0.0545633	0.0970363	0.0578214	0.00396467	0.0306183	0.0329735	0.00997056	0.002316	0.0180962
C3	0.211973	0.264338	0.133503	0.168479	0.125496	0.00683023	0.0356428	0.00737978	0.0236703	0.000588813	0.0221001
C4	0.285849	0.379235	0.0874975	0.103238	0.0183317	0.0323454	0.0287341	0.0362709	0.00102061	0.0206869	0.00679097
C5	0.09421	0.38791	0.292915	0.0395289	0.0197056	0.103513	0.00400393	0.0172718	0.0191953	0.000549558	0.0211973
C6	0.480196	0.0849068	0.0264966	0.192228	0.0287733	0.0717174	0.0828263	0.0217861	0.00251227	0	0.00855741
C7	0.265751	0.242198	0.0726595	0.263631	0.0486752	0.0433366	0.0216683	0.0224534	0.000824338	0.0131894	0.00561335
	The class level
Taxonomy	Alphaproteobacteria	Actinobacteria	Chloroflexia	Planctomycetes	Rubrobacteria	Gemmatimonadetes	Deinococci	Acidobacteriae	Bacteroidia	Thermoleophilia	Others
C1	0.441766	0.121609	0.0052208	0.172954	0.000235525	0.149362	0.000274779	0.072738	0.00306183	0.0113837	0.0213935
C2	0.255859	0.251541	0.0484004	0.0920118	0.143827	0.0564475	0.00396467	0.00698724	0.0329735	0.0347399	0.0732483
C3	0.210677	0.139313	0.129185	0.153955	0.0970363	0.123415	0.00683023	0.0328557	0.00737978	0.0228852	0.0764671
C4	0.285103	0.316035	0.0870265	0.0990775	0.04895	0.0175859	0.0323454	0.00345437	0.0362709	0.0125613	0.0615898
C5	0.0936212	0.172483	0.288597	0.0392542	0.183081	0.0191953	0.103513	0	0.0172718	0.0293621	0.0536212
C6	0.477527	0.0799607	0.0263003	0.192149	0.000785083	0.0287733	0.0717174	0.0827478	0.0217861	0.00408243	0.0141708
C7	0.264848	0.232699	0.0725417	0.262767	0.00518155	0.0474583	0.0433366	0.000235525	0.0224534	0.00412169	0.0443572
	The order level
Taxonomy	Rhizobiales	Acetobacterales	Isosphaerales	Thermomicrobiales	Pseudonocardiales	Rubrobacterales	Gemmatimonadales	Deinococcales	Micromonosporales	Acidobacteriales	Others
C1	0.0414917	0.387949	0.172718	0.0051423	0.0065947	0.000235525	0.149401	0.000274779	0.0275172	0.00883219	0.199843
C2	0.0484789	0.128008	0.0728165	0.0417272	0.0942885	0.143867	0.0563297	0.00408243	0.0932679	3.92542e-05	0.317095
C3	0.0205299	0.145437	0.147085	0.120039	0.0266536	0.0971148	0.123337	0.00675172	0.0411776	0.00113837	0.270736
C4	0.044789	0.136133	0.096526	0.082159	0.194544	0.0490677	0.0178606	0.032581	0.0540137	0	0.292326
C5	0.0111089	0.0334838	0.039686	0.257939	0.0153484	0.183042	0.0192345	0.103592	0.0592345	0	0.277331
C6	0.392071	0.0712071	0.192306	0.0263395	0.00529931	0.000785083	0.0287733	0.0717174	0.00765456	0.0808636	0.122983
C7	0.0555054	0.13998	0.260255	0.0712463	0.10422	0.00510304	0.047419	0.0432974	0.0809028	0	0.192071
	The family level
Taxonomy	Beijerinckiaceae	Acetobacteraceae	Isosphaeraceae	JG30-KF-CM45	Pseudonocardiaceae	Rubrobacteriaceae	Gemmatimonadaceae	Micromonosporaceae	Acidobacteriaceae_(Subgroup_1)	Deinococcaceae	Others
C1	0.0374877	0.387949	0.172718	0.0051423	0.0065947	0.000235525	0.149401	0.0275172	0.00883219	0.000274779	0.203847
C2	0.0361531	0.128008	0.0728165	0.0417272	0.0942885	0.143867	0.0563297	0.0932679	0	0.00314033	0.330402
C3	0.0178606	0.145437	0.147085	0.119725	0.0266536	0.0971148	0.123337	0.0411776	0.00113837	0.000588813	0.279882
C4	0.0372915	0.136133	0.096526	0.082159	0.194544	0.0490677	0.0178606	0.0540137	0	0.0310108	0.301394
C5	0.0079686	0.0334838	0.039686	0.257586	0.0153484	0.183042	0.0192345	0.0592345	0	0.0494995	0.334917
C6	0.391011	0.0712071	0.192306	0.0263395	0.00529931	0.000785083	0.0287733	0.00765456	0.0808636	0.0711286	0.124632
C7	0.0527184	0.13998	0.260255	0.0712463	0.10422	0.00510304	0.047419	0.0809028	0	0.0425123	0.195643
	The genus level
Taxonomy	1174-901-12	Rubrobacter	Methylobacterium-Methylorubrum	Tundrisphaera	Lechevalieria	Deinococcus	Bryobacter	Pseudonocardia	Truepera	Sphingomonas	Others
C1	0.00624141	0.000235525	0.0205299	0.133307	0	0.000314033	0.0640236	0.00102061	0	0.00490677	0.769421
C2	0	0.143984	0.0182139	0.0510697	0.00722277	0.00310108	0.00683023	0.0635918	0.0009421	0.047105	0.657939
C3	0.000353288	0.0971541	0.00930324	0.082159	0.000274779	0.000628067	0.0318351	0.0119725	0.00620216	0.0125221	0.747596
C4	0	0.0490285	0.0252797	0.0648871	0.0627282	0.0308145	0.00357213	0.0159372	0.00164868	0.0467125	0.699392
C5	0	0.183238	0.00592738	0.0269676	0	0.049578	0	0.00871443	0.0540137	0.0119333	0.659627
C6	0.217664	0.000785083	0.169303	0.0780765	0	0.0710893	0.00176644	0.000785083	0.000588813	0.0105986	0.449342
C7	7.85083e-05	0.00510304	0.042316	0.0360353	0.0855348	0.0424338	0.000235525	0.00694799	0.000785083	0.0346614	0.745868
